# Supplementary material for: Estriol‐mediated neuroprotection in multiple sclerosis localized by voxel‐based morphometry
Source: Brain Behav. 2018 Aug 24;8(9):e01086. doi: 10.1002/brb3.1086 (PMC6160650; doi:10.1002/brb3.1086)
Supplement: Supplementary file 1 [file BRB3-8-e01086-s001.xlsx]

## Sheet: Sheet1
	University of California, Los Angeles	Washington University at St. Louis	University of Chicago	Ohio State University in Columbus	Salt Lake City VA Medical Center	University of Texas Southwestern	University of Colorado, Denver	University of Minnesota	University of New Mexico	University of Pennsylvania	Johns Hopkins University	University of Kansas	Dartmouth College
MRI model	Siemens Trio	Siemens Trio	GE Signa HDxt	Philips Achieva	Siemens Trio	Philips Intera	Siemens Symphony	Siemens Symphony	Siemens Trio	Siemens Trio	Philips Intera	Siemens Allegra	Philips Achieva
T1 -weighted
Orientation	axial	axial	axial	axial	axial	axial	axial	axial	axial	axial	axial	axial	axial
TR (ms)	2200	2200	9.6	6.9	2200	8.18	2200	2200	2200	2200	6.91	2200	6.85
TE (ms)	3.4	3.4	2.96	3.18	3.4	3.75	3.58	3.58	3.4	3.4	3.23	4.38	3.18
Flip angle	10	10	10	8	10	10	10	10	10	10	8	8	8
Voxel size (mm)	1 x 1 x 1	1 x 1 x 1	1 x 1 x 1.5	1 x 1 x 1.2	1 x 1 x 1	1 x 1 x 1	1 x 1 x 1	1 x 1 x 1	1 x 1 x 1	1 x 1 x 1	1 x 1 x 1.2	1 x 1 x 1	1 x 1 x 1.2
FLAIR
Orientation	axial	axial	axial	axial	axial	axial	axial	axial	axial	axial	axial	axial	axial
TR (ms)	10380	10380	10002	11000	11540	9000	10000	10380	10930	10000	11300	10000	11000
TE (ms)	88	88	90.048	125	94	88	88	89	88	79	88	88	125
Flip angle	160	160	90	90	160	90	180	160	120	140	90	120	90
Voxel size (mm)	1 x 1 x 3	0.5 x 0.5 x 3	1 x 1 x 3	1 x 1 x 3	0.5 x 0.5 x 3	1 x 1 x 3	1 x 1 x 3	1 x 1 x 3	0.8 x 0.8 x 3	0.98 x 0.98 x 3	0.8 x 0.8 x 3	1 x 1 x 3	0.8 x 0.8 x 3
Treatment by site
estriol	11	3	2	10	4	5	5	4	5	4	5	3	1
placebo	7	5	1	5	2	5	4	3	4	5	5	1	2
